# Supplementary material for: Photoprotective pigment plasticity and cold acclimation strategies in Cryptomeria japonica across two common gardens
Source: For Res (Fayettev). 2025 Jul 31;5:e015. doi: 10.48130/forres-0025-0015 (PMC12441905; doi:10.48130/forres-0025-0015)
Supplement: Supplementary file 1 — Supplementary data to this article can be found online. [file FR-2025-5-0015-Supplementary.zip]

Archive with 7 entries (7 files):
- 10.48130_forres-0025-0015-Suppl-FigureS2.pdf
- 10.48130_forres-0025-0015-Suppl-FigureS3.pdf
- 10.48130_forres-0025-0015-Suppl-FigureS4.pdf
- 10.48130_forres-0025-0015-Suppl-FigureS5.pdf
- 10.48130_forres-0025-0015-Suppl-TableS1.pdf
- 10.48130_forres-0025-0015-Suppl-TableS2.pdf
- 10.48130_forres-0025-0015-Suppl-FigureS1.pdf
